# Supplementary material for: Flap Thickness and the Risk of Complications in Mechanical Microkeratome and Femtosecond Laser In Situ Keratomileusis: A Literature Review and Statistical Analysis
Source: Diagnostics (Basel). 2021 Aug 31;11(9):1588. doi: 10.3390/diagnostics11091588 (PMC8468565; doi:10.3390/diagnostics11091588)
Supplement: Supplementary file 1 [file diagnostics-11-01588-s001.zip]

Archive with 1 entries (1 files):
- diagnostics-1328710-supplementary.pdf
